# Supplementary material for: Māori Experiences and Beliefs about Antibiotics and Antimicrobial Resistance for Acute Upper Respiratory Tract Symptoms: A Qualitative Study
Source: Antibiotics (Basel). 2022 May 26;11(6):714. doi: 10.3390/antibiotics11060714 (PMC9220347; doi:10.3390/antibiotics11060714)
Supplement: Supplementary file 1 [file antibiotics-11-00714-s001.zip]

Archive with 1 entries (1 files):
- antibiotics-1624930-supplementary.pdf
